# Supplementary material for: GV effects of diabetes mellitus on clinical outcomes of patients with acute heart failure: A systematic review and meta-analysis
Source: PLoS One. 2025 Dec 10;20(12):e0338653. doi: 10.1371/journal.pone.0338653 (PMC12694800; doi:10.1371/journal.pone.0338653)
Supplement: S2 Table — (XLSX) [file pone.0338653.s002.xlsx]

## Sheet: Multivariate analysis
All-Cause Mortality
name	year	hr	lci	uci	Effectsize	Study Type
Andrea Fabbri	2016	1.21	1.07	1.37	HR	Cohort Study
Veli-Pekka Harjola	2010	1.333	1.121	1.585	HR	Cohort Study
Marián Felšöci	2011	1.445	1.198	1.744	HR	Cohort Study
Yang Li	2021	1.118	1.01	1.237	HR	Cohort Study
Rami Khayat	2015	1.16	0.9	1.5	HR	Cohort Study
Giovanni Targher	2017	1.162	1.02	1.325	OR	Cohort Study
Amar Salam	2016	1.12	0.95	1.32	OR	Cohort Study
Hadi A. R. Khafaji	2015	1.18	0.95	1.46	OR	Cohort Study
Juana A Flores-Le Roux	2011	1.48	1.1	1.99	HR	Case-control Study
Yun Yun Go	2014	1.14	0.86	1.51	HR	Case-control Study
Siu-Hin Wan	2022	1.336	1.163	1.533	HR	Case-control Study
Yu‑Yang Chen	2018	1.936	1.472	2.547	HR	Case-control Study
Akihiro Shirakabe	2018	1.318	1.006	1.728	HR	Case-control Study
Alexandre Mebazaa	2013	1.42	1.05	1.91	OR	Case-control Study
Marvin Louis Roy Lu	2016	1.44	0.88	2.37	OR	Case-control Study
Cardiovascular Mortality
name	year	hr	lci	uci	Effectsize	Study Type
Juana A Flores Le Roux	2011	2.01	1.4	2.89	HR	Cohort Study
Yu‑Yang Chen	2018	1.739	1.285	2.354	HR	Cohort Study
In-Hospital Mortality
name	year	hr	lci	uci	Effectsize	Study Type
Giovanni Targher	2017	1.774	1.282	2.456	OR	Cohort Study
Hadi A. R. Khafaji	2015	1.06	0.79	1.41	OR	Cohort Study
Amar Salam	2016	1.18	0.86	1.62	OR	Case-control Study
Readmission Rate
name	year	hr	lci	uci	Effectsize	Study Type
Siu-Hin Wan	2022	1.364	1.122	1.658	HR	Case-control Study
Hideyuki Takimura	2018	1.77	1.3	2.41	HR	Case-control Study
Marvin Louis Roy Lu	2016	1.05	0.56	1.98	OR	Case-control Study
Giovanni Targher	2017	1.32	1.139	1.53	OR	Cohort Study

## Sheet: Univariate analysis
All-Cause Mortality
name	year	hr	lci	uci	Effectsize	Study Type
Masahiro Seo	2019	1.0341	0.7112	1.5036	HR	Cohort Study
Khalid F. AlHabib	2014	1.04	0.9	1.2	HR	Cohort Study
Veli-Pekka Harjola	2010	1.36	1.07	1.74	HR	Cohort Study
Kalyani Anil Boralkar	2020	1.24	0.86	1.77	HR	Case-control Study
Yu‑Yang Chen	2018	2.027	1.528	2.689	HR	Case-control Study
Co-Endpoint of Death or Readmission
name	year	hr	lci	uci	Effectsize	Study Type
Damien Logeart	2008	1.048	0.716	1.533	HR	Cohort Study
Marco Metra	2012	1.59	1.089	2.312	HR	Cohort Study
Takahiro Sakai	2022	0.83	0.58	1.2	HR	Cohort Study
Ming-Feng Lee	2012	2.96	1.21	7.27	HR	Cohort Study
Sylvestre Mare?chaux Marie M	2011	1.76	1.03	3	HR	Cohort Study

## Sheet: Binary data
Mortality
name	year	T_total	T_event	T_no	C_total	C_event	C_no	Study Type
John T. Parissis	2012	2229	261	1968	2724	267	2457	Case-control Study
Zachary L. Cox	2020	736	50	686	309	24	285	Case-control Study
Yun Yun Go	2014	1108	538	570	1013	437	576	Case-control Study
Yun Yun Go	2014	1108	11	1097	1013	13	1000	Case-control Study
Yu‑Yang Chen	2018	173	96	77	347	136	211	Case-control Study
Yu‑Yang Chen	2018	173	78	95	347	113	234	Case-control Study
Alexandre Mebazaa	2013	2543	266	2277	3669	352	3317	Case-control Study
Akihiro Shirakabe	2018	538	55	483	696	56	640	Case-control Study
Veli-Pekka Harjola	2010	985	247	738	1992	365	1627	Cohort Study
Giovanni Targher	2017	2969	821	2148	2758	632	2126	Cohort Study
Readmission Rate
name	year	T_total	T_event	T_no	C_total	C_event	C_no	Study Type
Yun Yun Go	2014	1108	294	814	1013	255	758	Cohort Study
Yu‑Yang Chen	2018	173	124	49	347	216	131	Cohort Study
Giovanni Targher	2017	2969	673	2296	2758	540	2218	Cohort Study
